# Supplementary material for: A Rapid Therapeutic Drug Monitoring Strategy of Carbamazepine in Serum by Using Coffee-Ring Effect Assisted Surface-Enhanced Raman Spectroscopy
Source: Molecules. 2022 Dec 23;28(1):128. doi: 10.3390/molecules28010128 (PMC9822333; doi:10.3390/molecules28010128)
Supplement: Supplementary file 1 [file molecules-28-00128-s001.zip]

Archive with 1 entries (1 files):
- molecules-2046433-supplementary.pdf
